# Supplementary material for: Detection and Molecular Diversity of Cryptosporidium spp. and Giardia duodenalis in the Endangered Iberian Lynx (Lynx pardinus), Spain
Source: Animals (Basel). 2024 Jan 22;14(2):340. doi: 10.3390/ani14020340 (PMC10812403; doi:10.3390/ani14020340)
Supplement: Supplementary file 1 [file animals-14-00340-s001.zip]

Archive with 3 entries (3 files):
- Table S1.pdf
- Table S2.pdf
- Table S3..xlsx
