# Supplementary material for: Detection and Molecular Diversity of Cryptosporidium spp. and Giardia duodenalis in the Endangered Iberian Lynx (Lynx pardinus), Spain
Source: Animals (Basel). 2024 Jan 22;14(2):340. doi: 10.3390/ani14020340 (PMC10812403; doi:10.3390/ani14020340)
Supplement: Supplementary file 1 [file animals-14-00340-s001.zip › Table S3..xlsx]

## Sheet: Supplementary Material S2
ID CNM	ID	ID UCO	ID LINCE	Longitudinal study?	Sampling free-range area	Sampling captivity centre	Province	Municipality	Sampling date	Sampling year	Type of sample	Age	Sex	UTM X	UTM Y	Habitat	Giardia qPCR	Ct	Date qPCR	ssu-PCR	Date ssu-PCR	ssu sequencing	Date ssu sequencing	SNPS ssu	gdh-PCR	Date gdh-PCR	gdh sequencing	Date gdh sequencing	SNPS gdh	bg-PCR	Date bg-PCR	bg sequencing	Date bg sequencing	SNPs bg	tpi-PCR	Date tpi-PCR	tpi sequencing	Date tpi sequencing	SNPs tpi	Assigned genotype	Cryptosporidium ssu-PCR	Date ssu-PCR	Sequencing	Date sequencing ssu	SNPs ssu	Cryptosporidium gp60-PCR	Date gp60-PCR	Sequencing gp60	Date sequencing gp60
100E	1	Lince 100E	18/40 ogum	No	Central	No	Madrid	Madrid	27.02.2018	2018	Faeces	Yearling	Male	432309	4.46958e+06	Free-living	Positive	32.9	30.03.2023	Negative	20.04.2023	–	–	–	Not done	–	–	–	–	Not done	–	–	–	–	Not done	–	–	–	–	Unknown	Negative	29.03.2023	–	–	–	–	–	–	–
1046	2	Lince 1046	No ID	No	South	No	Jaén	Villanueva de la Reina	07.02.2021	2021	Faeces	NA	NA	423823	4213925	Free-living	Negative	–	30.03.2023	–	–	–	–	–	–	–	–	–	–	–	–	–	–	–	–	–	–	–	–	–	Negative	29.03.2023	–	–	–	–	–	–	–
75B	3	Lince 75B	OVEJA	No	South	No	Ciudad Real	Virtudes (Las)	25.01.2021	2021	Faeces	Adult	Female	464695	4271847	Free-living	Negative	–	30.03.2023	–	–	–	–	–	–	–	–	–	–	–	–	–	–	–	–	–	–	–	–	–	Negative	29.03.2023	Meira nashicola (99%)	11.04.2023	–	–	–	–	–
52B	4	Lince 52B	PRIMULA	No	South	No	Córdoba	Adamuz	01.11.2019	2019	Faeces	Subadult	NA	365704	4208615	Free-living	Negative	–	30.03.2023	–	–	–	–	–	–	–	–	–	–	–	–	–	–	–	–	–	–	–	–	–	Negative	29.03.2023	–	–	–	–	–	–	–
953	5	Lince 953	No ID	No	South	No	Jaén	Vilches	23.01.2020	2020	Faeces	NA	NA	454775	4231755	Free-living	Negative	–	30.03.2023	–	–	–	–	–	–	–	–	–	–	–	–	–	–	–	–	–	–	–	–	–	Negative	29.03.2023	–	–	–	–	–	–	–
424B	6	Lince 424B	HIDALGO	No	South	No	Jaén	Vilches	03.09.2017	2017	Faeces	Adult	Male	453417	4232813	Free-living	Positive	34.3	30.03.2023	Not done	–	–	–	–	Not done	–	–	–	–	Not done	–	–	–	–	Not done	–	–	–	–	Unknown	Negative	29.03.2023	Alternaria alternata (92%)	11.04.2023	–	–	–	–	–
920	7	Lince 920	No ID - Carcase	No	South	No	Jaén	Jaén	19.02.2020	2020	Faeces	NA	NA	434139	4171634	NA	Negative	–	30.03.2023	–	–	–	–	–	–	–	–	–	–	–	–	–	–	–	–	–	–	–	–	–	Negative	29.03.2023	Sarcocystis spp. (85%)	11.04.2023	–	–	–	–	–
1091	8	Lince 1091	OFELIA	No	South	No	Jaén	Carolina (La)	02.05.2018	2018	Faeces	Subadult	Female	450260	4234347	Free-living	Positive	33.1	30.03.2023	Positive	20.04.2023	B	26.05.2023	None	Negative	–	–	–	–	Negative	–	–	–	–	Negative	–	–	–	–	B	Negative	29.03.2023	–	–	–	–	–	–	–
962	9	Lince 962	No ID	No	South	No	Jaén	Úbeda	15.12.2019	2019	Faeces	NA	NA	468775	4216378	Free-living	Positive	20.0	30.03.2023	Positive	20.04.2023	B	26.05.2023	None	Positive	23.06.2023	BIV	06.07.2023	T183C, C252T	Positive	23.06.2023	B	06.07.2023	None	Positive	23.06.2023	BIII	06.07.2023	T134C, A176G, A395G	BIII/BIV	Negative	29.03.2023	–	–	–	–	–	–	–
29B	10	Lince 29B	OTHAR	No	Central	No	Toledo	Cuerva	01.08.2019	2019	Faeces	Subadult	Male	399249	4391735	Free-living	Negative	–	30.03.2023	–	–	–	–	–	–	–	–	–	–	–	–	–	–	–	–	–	–	–	–	–	Negative	29.03.2023	–	–	–	–	–	–	–
1021	11	Lince 1021	REBELDE	No	Central	No	Toledo	Mazarambroz	28.01.2021	2021	Faeces	Yearling	Male	407168	4392949	Free-living	Negative	–	30.03.2023	–	–	–	–	–	–	–	–	–	–	–	–	–	–	–	–	–	–	–	–	–	Negative	29.03.2023	–	–	–	–	–	–	–
146	12	Lince 146	CALABACÍN	No	Southwest	El acebuche (BC2)	Huelva	Almonte	12.10.2018	2018	Faeces	Senile	Male	183873	4106335	Captive	Negative	–	30.03.2023	–	–	–	–	–	–	–	–	–	–	–	–	–	–	–	–	–	–	–	–	–	Negative	29.03.2023	Uncultured chrysophyte (97%)	11.04.2023	–	–	–	–	–
1034	13	Lince 1034	QUIEBRA	No	Central	No	Toledo	Menasalbas	14.10.2020	2020	Faeces	Subadult	Female	385016	4390682	Free-living	Positive	32.7	30.03.2023	Positive	20.04.2023	A	26.05.2023	None	Negative	–	–	–	–	Negative	–	–	–	–	Negative	–	–	–	–	A	Negative	04.04.2023	Sarcocystis spp. (98%)	11.04.2023	–	–	–	–	–
1099	14	Lince 1099	QUIROS	No	South	No	Córdoba	Montoro	NA	NA	Faeces	Subadult	NA	381255	4.22265e+06	Free-living	Negative	–	30.03.2023	–	–	–	–	–	–	–	–	–	–	–	–	–	–	–	–	–	–	–	–	–	Negative	04.04.2023	–	–	–	–	–	–	–
38	15	Lince 38	SIN ID	No	South	No	Jaén	Carolina (La)	13.03.2019	2019	Faeces	NA	NA	450244	4234355	Free-living	Negative	–	30.03.2023	–	–	–	–	–	–	–	–	–	–	–	–	–	–	–	–	–	–	–	–	–	Negative	04.04.2023	–	–	–	–	–	–	–
1096	16	Lince 1096	No ID	No	South	No	Jaén	Vilches	NA	NA	Faeces	Yearling	NA	457979	4.23369e+06	Free-living	Positive	33.2	30.03.2023	Negative	20.04.2023	–	–	–	Not done	–	–	–	–	Not done	–	–	–	–	Not done	–	–	–	–	Unknown	Negative	04.04.2023	–	–	–	–	–	–	–
239F	17	Lince 239F	TOLEDO	No	Central	No	Externo	NA	NA	NA	Faeces	Senile	Female	NA	NA	Free-living	Negative	–	30.03.2023	–	–	–	–	–	–	–	–	–	–	–	–	–	–	–	–	–	–	–	–	–	Negative	04.04.2023	Sarcocystis spp. (83%)	11.04.2023	–	–	–	–	–
464F	18	Lince 464F	CANDILES	No	Southwest	El acebuche (BC2)	Huelva	Almonte	27.12.2020	2020	Faeces	Senile	Male	182830	4101967	Captive	Positive	37.1	30.03.2023	Not done	–	–	–	–	Not done	–	–	–	–	Not done	–	–	–	–	Not done	–	–	–	–	Unknown	Negative	04.04.2023	–	–	–	–	–	–	–
159	19	Lince 159	ORIÓN	No	Southwest	No	Huelva	Bollullos Par del Condado	05.11.2018	2018	Faeces	Subadult	NA	181882	4138168	Free-living	Negative	–	30.03.2023	–	–	–	–	–	–	–	–	–	–	–	–	–	–	–	–	–	–	–	–	–	Negative	04.04.2023	–	–	–	–	–	–	–
97	20	Lince 97	ORRE	No	Southwest	No	Huelva	Hinojos	28.01.2018	2018	Faeces	Yearling	NA	200477	4132681	Free-living	Positive	39.5	30.03.2023	Not done	–	–	–	–	Not done	–	–	–	–	Not done	–	–	–	–	Not done	–	–	–	–	Unknown	Negative	04.04.2023	–	–	–	–	–	–	–
1067	23	Lince 1067	PLATERO	No	Southwest	No	Sevilla	Puebla del Río (La)	07.09.2020	2020	Faeces	Subadult	NA	219147	4124067	Free-living	Negative	–	30.03.2023	–	–	–	–	–	–	–	–	–	–	–	–	–	–	–	–	–	–	–	–	–	Negative	29.03.2023	–	–	–	–	–	–	–
484	24	Lince 484	PAJARÓN	No	South	Olivilla (BC3)	Jaén	Santa Elena	NA	2019	Liver	Yearling	Male	451013	4.24419e+06	Captive	Negative	–	30.03.2023	–	–	–	–	–	–	–	–	–	–	–	–	–	–	–	–	–	–	–	–	–	Negative	04.04.2023	–	–	–	–	–	–	–
922B	25	Lince 922B	GR-CREA-343/20	No	South	No	Jaén	Jaén	12.07.1905	2020	Faeces	Senile	NA	434139	4171634	Free-living	Negative	–	30.03.2023	–	–	–	–	–	–	–	–	–	–	–	–	–	–	–	–	–	–	–	–	–	Negative	04.04.2023	–	–	–	–	–	–	–
113D	26	Lince 113D	SENDERO	No	South	No	Córdoba	Villa del Río	07.10.2021	2021	Faeces	Yearling	Female	386534	4204576	Free-living	Negative	–	30.03.2023	–	–	–	–	–	–	–	–	–	–	–	–	–	–	–	–	–	–	–	–	–	Negative	04.04.2023	–	–	–	–	–	–	–
432J	27	Lince 432J	COCA	No	South	CREA Cordoba (ZC3)	Córdoba	Cardeña	15.02.2021	2021	Faeces	Senile	Male	340868	4203179	Captive	Negative	–	30.03.2023	–	–	–	–	–	–	–	–	–	–	–	–	–	–	–	–	–	–	–	–	–	Negative	04.04.2023	–	–	–	–	–	–	–
594D	28	Lince 594D	JUDÍA	No	Southwest	Zoo Selwo (ZC2)	Málaga	Estepona	01.02.2021	2021	Faeces	Adult	Female	313143	4037427	Captive	Negative	–	30.03.2023	–	–	–	–	–	–	–	–	–	–	–	–	–	–	–	–	–	–	–	–	–	Negative	04.04.2023	–	–	–	–	–	–	–
1043	29	Lince 1043	No ID	No	South	No	Jaén	Vilches	12.12.2020	2020	Faeces	NA	NA	453014	4225992	Free-living	Negative	–	30.03.2023	–	–	–	–	–	–	–	–	–	–	–	–	–	–	–	–	–	–	–	–	–	Negative	29.03.2023	–	–	–	–	–	–	–
917	31	Lince 917	BONARES	No	Southwest	No	Sevilla	Villamanrique de la Condesa	21.05.2020	2020	Faeces	Senile	NA	203856	4129980	Free-living	Negative	–	30.03.2023	–	–	–	–	–	–	–	–	–	–	–	–	–	–	–	–	–	–	–	–	–	Negative	04.04.2023	–	–	–	–	–	–	–
1098	32	Lince 1098	No ID	No	Southwest	Zoo Jerez (ZC1)	Cádiz	Jerez de la Frontera	NA	NA	Faeces	NA	NA	218507	4065021	Captive	Negative	–	30.03.2023	–	–	–	–	–	–	–	–	–	–	–	–	–	–	–	–	–	–	–	–	–	Negative	04.04.2023	–	–	–	–	–	–	–
1092	33	Lince 1092	No ID	No	South	No	Jaén	Carboneros	NA	NA	Faeces	NA	NA	446114	4.22774e+06	Free-living	Positive	37.6	30.03.2023	Not done	–	–	–	–	Not done	–	–	–	–	Not done	–	–	–	–	Not done	–	–	–	–	Unknown	Negative	29.03.2023	Cystoisospora spp. (98%)	11.04.2023	–	–	–	–	–
1079	34	Lince 1079	RECURVIROSTRA	No	South	No	Jaén	Vilches	13.05.2020	2020	Faeces	Yearling	NA	455618	4232728	Free-living	Positive	24.2	31.03.2023	Positive	22.06.2023	B	06.07.2023	None	Negative	23.06.2023	–	–	–	Negative	23.06.2023	–	–	–	Negative	23.06.2023	–	–	–	B	Negative	04.04.2023	–	–	–	–	–	–	–
912	35	Lince 912	QUELACHINA	No	Southwest	No	Sevilla	Pilas	05.06.2020	2020	Faeces	Subadult	NA	204521	4133495	Free-living	Negative	–	31.03.2023	–	–	–	–	–	–	–	–	–	–	–	–	–	–	–	–	–	–	–	–	–	Positive	29.03.2023	C. alticoli	11.04.2023 and 26.05.2023	A411T, 425_426DelTA, Ins464_467TAAT, 569DelT, Ins782G	Negative	04.07.2023	–	–
1037	36	Lince 1037	No ID	No	South	No	Jaén	Vilches	22.08.2020	2020	Faeces	NA	NA	452580	4225233	Free-living	Negative	–	31.03.2023	–	–	–	–	–	–	–	–	–	–	–	–	–	–	–	–	–	–	–	–	–	Negative	04.04.2023	–	–	–	–	–	–	–
1039	37	Lince 1039	No ID	No	South	No	Córdoba	Córdoba	29.09.2020	2020	Faeces	NA	NA	336234	4.20151e+06	NA	Negative	–	31.03.2023	–	–	–	–	–	–	–	–	–	–	–	–	–	–	–	–	–	–	–	–	–	Negative	04.04.2023	–	–	–	–	–	–	–
1057	38	Lince 1057	IMPALA	No	South	No	Jaén	Pegalajar	17.11.2020	2020	Faeces	NA	NA	442140	4175780	Free-living	Negative	–	31.03.2023	–	–	–	–	–	–	–	–	–	–	–	–	–	–	–	–	–	–	–	–	–	Negative	04.04.2023	–	–	–	–	–	–	–
1097	39	Lince 1097	No ID	No	South	No	Jaén	Linares	NA	NA	Faeces	Yearling	NA	443912	4222077	Free-living	Negative	–	31.03.2023	–	–	–	–	–	–	–	–	–	–	–	–	–	–	–	–	–	–	–	–	–	Negative	04.04.2023	–	–	–	–	–	–	–
1055	40	Lince 1055	ILEXA	No	South	No	Córdoba	Montoro	03.12.2020	2020	Faeces	NA	Female	395177	4211995	Free-living	Negative	–	31.03.2023	–	–	–	–	–	–	–	–	–	–	–	–	–	–	–	–	–	–	–	–	–	Negative	04.04.2023	–	–	–	–	–	–	–
486D	41	Lince 486D	JANES	No	South	Olivilla (BC4)	Jaén	Santa Elena	13.03.2019	2019	Faeces	Adult	Female	451013	4.24419e+06	Captive	Positive	24.2	31.03.2023	Positive	20.04.2023	A	26.05.2023	None	Negative	23.06.2023	–	–	–	Negative	23.06.2023	–	–	–	Negative	23.06.2023	–	–	–	A	Positive	29.03.2023	C. cuniculus	11.04.2023	None	Negative	22.06.2023	–	–
956	42	Lince 956	R2-NÁRSIL	No	Southwest	El acebuche (BC2)	Huelva	Almonte	21.05.2020	2020	Faeces	Yearling	Female	183873	4106335	Captive	Negative	–	31.03.2023	–	–	–	–	–	–	–	–	–	–	–	–	–	–	–	–	–	–	–	–	–	Negative	04.04.2023	–	–	–	–	–	–	–
551B	43	Lince 551B	KAKI	No	Southwest	No	Huelva	Hinojos	21.02.2020	2020	Faeces	Adult	NA	199833	4138036	Free-living	Negative	–	31.03.2023	–	–	–	–	–	–	–	–	–	–	–	–	–	–	–	–	–	–	–	–	–	Negative	29.03.2023	–	–	–	–	–	–	–
110	44	Lince 110	OBULCO	No	South	No	Jaén	Jaén	02.04.2018	2018	Faeces	Subadult	NA	434139	4171634	Free-living	Negative	–	31.03.2023	–	–	–	–	–	–	–	–	–	–	–	–	–	–	–	–	–	–	–	–	–	Negative	04.04.2023	–	–	–	–	–	–	–
1035	45	Lince 1035	No ID	No	South	No	Almeria	Almeria	22.07.2020	2020	Faeces	NA	NA	556726	4082083	Free-living	Negative	–	31.03.2023	–	–	–	–	–	–	–	–	–	–	–	–	–	–	–	–	–	–	–	–	–	Negative	05.04.2023	–	–	–	–	–	–	–
1047	46	Lince 1047	No ID	No	Southwest	No	Sevilla	Aznalcazar	22.02.2021	2021	Faeces	NA	NA	215165	4121386	Free-living	Negative	–	31.03.2023	–	–	–	–	–	–	–	–	–	–	–	–	–	–	–	–	–	–	–	–	–	Negative	05.04.2023	–	–	–	–	–	–	–
1048	47	Lince 1048	No ID	No	South	No	Jaén	Vilches	20.02.2021	2021	Faeces	NA	NA	458037	4.23082e+06	Free-living	Negative	–	31.03.2023	–	–	–	–	–	–	–	–	–	–	–	–	–	–	–	–	–	–	–	–	–	Negative	05.04.2023	–	–	–	–	–	–	–
287B	48	Lince 287B	ERODIA	No	Southwest	No	Huelva	Palos de la Frontera	NA	NA	Faeces	Senile	Female	154356	4120594	Free-living	Negative	–	31.03.2023	–	–	–	–	–	–	–	–	–	–	–	–	–	–	–	–	–	–	–	–	–	Negative	05.04.2023	–	–	–	–	–	–	–
1040	49	Lince 1040	No ID	No	South	No	Jaén	Linares	26.09.2020	2020	Faeces	NA	NA	440610	4219017	Free-living	Negative	–	31.03.2023	–	–	–	–	–	–	–	–	–	–	–	–	–	–	–	–	–	–	–	–	–	Negative	05.04.2023	–	–	–	–	–	–	–
961	50	Lince 961	No ID	No	South	No	Córdoba	Cardeña	22.11.2019	2019	Faeces	NA	NA	385334	4245186	Free-living	Negative	–	31.03.2023	–	–	–	–	–	–	–	–	–	–	–	–	–	–	–	–	–	–	–	–	–	Negative	05.04.2023	–	–	–	–	–	–	–
807/CC	51	Lince 807/CC	NA	No	NA	No	NA	NA	NA	NA	Faeces	NA	NA	NA	NA	NA	Positive	34.6	31.03.2023	Not done	–	–	–	–	Not done	–	–	–	–	Not done	–	–	–	–	Not done	–	–	–	–	Unknown	Negative	05.04.2023	–	–	–	–	–	–	–
43	52	Lince 43	PANDILLA	No	Southwest	No	Huelva	Chucena	NA	2019	Faeces	Subadult	NA	200072	4142859	Free-living	Negative	–	31.03.2023	–	–	–	–	–	–	–	–	–	–	–	–	–	–	–	–	–	–	–	–	–	Negative	05.04.2023	–	–	–	–	–	–	–
68G	54	Lince 68G	LINARES	No	South	Olivilla (BC3)	Jaén	Santa Elena	13.03.2021	2021	Faeces	Adult	Male	451013	4.24419e+06	Captive	Negative	–	31.03.2023	–	–	–	–	–	–	–	–	–	–	–	–	–	–	–	–	–	–	–	–	–	Negative	05.04.2023	–	–	–	–	–	–	–
1038	55	Lince 1038	No ID	No	Southwest	No	Huelva	Calañas	14.09.2020	2020	Faeces	NA	NA	352776124	9239491160	Free-living	Negative	–	31.03.2023	–	–	–	–	–	–	–	–	–	–	–	–	–	–	–	–	–	–	–	–	–	Negative	05.04.2023	–	–	–	–	–	–	–
1087	56	Lince 1087	ROLLO	No	South	No	Córdoba	Montoro	03.12.2020	2020	Faeces	Yearling	Male	395177	4211995	Free-living	Negative	–	31.03.2023	–	–	–	–	–	–	–	–	–	–	–	–	–	–	–	–	–	–	–	–	–	Negative	05.04.2023	–	–	–	–	–	–	–
1068	57	Lince 1068	QUERUB	No	South	No	Jaén	Lopera	02.08.2020	2020	Faeces	Subadult	NA	392242	4201022	Free-living	Negative	–	31.03.2023	–	–	–	–	–	–	–	–	–	–	–	–	–	–	–	–	–	–	–	–	–	Negative	05.04.2023	–	–	–	–	–	–	–
1050	58	Lince 1050	RISCADO	No	South	No	Jaén	Linares	07.04.2021	2021	Faeces	Subadult	Male	445191	4223630	Free-living	Negative	–	31.03.2023	–	–	–	–	–	–	–	–	–	–	–	–	–	–	–	–	–	–	–	–	–	Negative	05.04.2023	Cystoisospora spp. (98%)	11.04.2023	–	–	–	–	–
1004	59	Lince 1004	QUINIDIANO	No	Southwest	No	Huelva	Almonte	20.05.2020	2020	Faeces	Subadult	NA	189781	4125927	Free-living	Positive	30.1	31.03.2023	Positive	20.04.2023	A	26.05.2023	A87W, G153R, C207Y	Negative	23.06.2023	–	–	–	Negative	23.06.2023	–	–	–	Negative	23.06.2023	–	–	–	A	Negative	05.04.2023	–	–	–	–	–	–	–
784	60	Lince 784C	DARDO	No	Southwest	No	Huelva	Hinojos	NA	NA	Faeces	Adult	Male	176403	4110972	Free-living	Negative	–	31.03.2023	–	–	–	–	–	–	–	–	–	–	–	–	–	–	–	–	–	–	–	–	–	Negative	05.04.2023	–	–	–	–	–	–	–
919	61	Lince 919	No ID - Carcase	No	South	No	Jaén	Vilches	29.05.2020	2020	Faeces	NA	NA	454191	4231366	Free-living	Negative	–	31.03.2023	–	–	–	–	–	–	–	–	–	–	–	–	–	–	–	–	–	–	–	–	–	Negative	05.04.2023	–	–	–	–	–	–	–
1049	62	Lince 1049	No ID	No	NA	No	NA	NA	NA	NA	Faeces	NA	NA	NA	NA	NA	Negative	–	31.03.2023	–	–	–	–	–	–	–	–	–	–	–	–	–	–	–	–	–	–	–	–	–	Negative	05.04.2023	–	–	–	–	–	–	–
34H	63	Lince 1100C	SALINA	No	South	No	Córdoba	Cañete de las Torres	02.11.2021	2021	Faeces	Yearling	Female	384820	4192403	Free-living	Negative	–	31.03.2023	–	–	–	–	–	–	–	–	–	–	–	–	–	–	–	–	–	–	–	–	–	Negative	05.04.2023	Alternaria sp. (92%)	11.04.2023	–	–	–	–	–
54B	64	Lince 54B	PETUNIA	No	South	No	Jaén	Vilches	23.04.2019	2020	Faeces	Subadult	Female	460238	4222956	Free-living	Negative	–	30.03.2023	–	–	–	–	–	–	–	–	–	–	–	–	–	–	–	–	–	–	–	–	–	Negative	05.04.2023	–	–	–	–	–	–	–
1044	65	Lince 1044	No ID	No	South	No	Jaén	Vilches	20.12.2020	2020	Faeces	NA	NA	453455	4232823	Free-living	Negative	–	04.04.2023	–	–	–	–	–	–	–	–	–	–	–	–	–	–	–	–	–	–	–	–	–	Negative	05.04.2023	–	–	–	–	–	–	–
62B	66	Lince 62B	ESENCIA	No	Southwest	No	Sevilla	Puebla del Río (La)	31.05.2019	2019	Faeces	Senile	Male	219459	4124303	Free-living	Negative	–	04.04.2023	–	–	–	–	–	–	–	–	–	–	–	–	–	–	–	–	–	–	–	–	–	Negative	05.04.2023	–	–	–	–	–	–	–
948	67	Lince 948	No ID	No	South	No	Jaén	Vilches	17.05.2018	2018	Faeces	NA	NA	456121	4234414	Free-living	Positive	24.7	04.04.2023	Positive	20.04.2023	A	26.05.2023	None	Negative	23.06.2023	–	–	–	Negative	23.06.2023	–	–	–	Negative	23.06.2023	–	–	–	A	Positive	05.04.2023	C. cuniculus	11.04.2023	None	Positive	22.06.2023	VaA19	04.07.2023
879B	68	Lince 879B	PINUS	No	South	No	Jaén	Carolina (La)	12.05.2020	2020	Faeces	Subadult	NA	447592	4235577	Free-living	Negative	–	04.04.2023	–	–	–	–	–	–	–	–	–	–	–	–	–	–	–	–	–	–	–	–	–	Negative	05.04.2023	–	–	–	–	–	–	–
486E	70	Lince 486E	JANES	Yes	South	Olivilla (BC3)	Jaén	Santa Elena	NA	2021	Faeces	Adult	Female	451013	4244252	Captive	Negative	–	04.04.2023	–	–	–	–	–	–	–	–	–	–	–	–	–	–	–	–	–	–	–	–	–	Negative	05.04.2023	–	–	–	–	–	–	–
542	71	Lince 542	SIN ID	No	South	No	Jaén	Vilches	29.09.2017	2017	Faeces	NA	NA	455794	4233097	Free-living	Negative	–	04.04.2023	–	–	–	–	–	–	–	–	–	–	–	–	–	–	–	–	–	–	–	–	–	Negative	05.04.2023	–	–	–	–	–	–	–
1064	72	Lince 1064	NABAO	No	Southwest	Zoo Jerez (ZC1)	Cádiz	Jerez de la Frontera	01.08.2020	2020	Faeces	Adult	NA	218507	4065021	Captive	Negative	–	04.04.2023	–	–	–	–	–	–	–	–	–	–	–	–	–	–	–	–	–	–	–	–	–	Negative	05.04.2023	–	–	–	–	–	–	–
1042	73	Lince 1042	No ID	No	South	No	Jaén	Carolina (La)	28.11.2020	2020	Faeces	NA	NA	449436	4233709	Free-living	Negative	–	04.04.2023	–	–	–	–	–	–	–	–	–	–	–	–	–	–	–	–	–	–	–	–	–	Negative	05.04.2023	–	–	–	–	–	–	–
2306	74	Lince 2306	LABRADOR	Yes	South	No	Ciudad Real	Almuradiel	23.12.2020	2020	Faeces	Adult	Male	460785	4259058	Free-living	Negative	–	04.04.2023	–	–	–	–	–	–	–	–	–	–	–	–	–	–	–	–	–	–	–	–	–	Negative	05.04.2023	–	–	–	–	–	–	–
211B	75	Lince 211B	QUISA	No	Southwest	No	Huelva	Hinojos	12.05.2020	2020	Faeces	Subadult	Female	198815	4122103	Free-living	Positive	30.6	04.04.2023	Negative	20.04.2023	–	–	–	Not done	–	–	–	–	Not done	–	–	–	–	Not done	–	–	–	–	Unknown	Negative	05.04.2023	–	–	–	–	–	–	–
245	76	Lince 245	QUINADO	No	Southwest	No	Sevilla	Aznalcazar	07.03.2020	2020	Faeces	Yearling	NA	205037	4118998	Free-living	Positive	32.4	04.04.2023	Negative	20.04.2023	–	–	–	Not done	–	–	–	–	Not done	–	–	–	–	Not done	–	–	–	–	Unknown	Positive	05.04.2023	C. occultus	11.04.2023 and 26.05.2023	None	–	–	–	–
945	77	Lince 945	JUNQUILHO	No	South	Olivilla (BC3)	Jaén	Santa Elena	28.05.2018	2018	Faeces	Adult	NA	451013	4.24419e+06	Captive	Positive	33.8	04.04.2023	Negative	20.04.2023	–	–	–	Not done	–	–	–	–	Not done	–	–	–	–	Not done	–	–	–	–	Unknown	Negative	05.04.2023	Sarcocystis spp. (100%)	11.04.2023	–	–	–	–	–
959	78	Lince 959	No ID	No	NA	No	NA	NA	NA	NA	Faeces	NA	NA	NA	NA	NA	Negative	–	04.04.2023	–	–	–	–	–	–	–	–	–	–	–	–	–	–	–	–	–	–	–	–	–	Negative	05.04.2023	–	–	–	–	–	–	–
1041	79	Lince 1041	No ID	No	South	No	Jaén	Santa Elena	26.11.2020	2020	Faeces	NA	NA	452510	4.24775e+06	NA	Negative	–	04.04.2023	–	–	–	–	–	–	–	–	–	–	–	–	–	–	–	–	–	–	–	–	–	Negative	05.04.2023	–	–	–	–	–	–	–
1H	80	Lince 194D	LUCERO	No	South	No	Albacete	Albatana	07.02.2022	2022	Faeces	Adult	Male	626357	4270666	Free-living	Negative	–	30.05.2023	–	–	–	–	–	–	–	–	–	–	–	–	–	–	–	–	–	–	–	–	–	Negative	30.05.2023	–	–	–	–	–	–	–
2H	81	Lince 1104	ROLA	No	Central	No	Toledo	Puebla de Montalbán (La)	10.03.2021	2021	Faeces	Subadult	Female	381355	4407235	Free-living	Negative	–	30.05.2023	–	–	–	–	–	–	–	–	–	–	–	–	–	–	–	–	–	–	–	–	–	Negative	30.05.2023	Meira nashicola (99%)	08.06.2023a	–	–	–	–	–
3H	82	Lince 1212	QUIMA	No	South	No	Ciudad Real	Castellar de Santiago	24.11.2021	2021	Faeces	Subadult	Female	475719	4.26614e+06	Free-living	Negative	–	30.05.2023	–	–	–	–	–	–	–	–	–	–	–	–	–	–	–	–	–	–	–	–	–	Negative	30.05.2023	–	–	–	–	–	–	–
4H	83	Lince 1226	S1-ORETANA	No	South	No	Ciudad Real	Torre de Juan Abad	03.03.2022	2022	Faeces	Yearling	Male	486813	4271961	Free-living	Negative	–	30.05.2023	–	–	–	–	–	–	–	–	–	–	–	–	–	–	–	–	–	–	–	–	–	Negative	30.05.2023	–	–	–	–	–	–	–
5H	84	Lince 1225	QUIMOSINA	No	South	No	Ciudad Real	Viso del Marqués	02.03.2022	2022	Faeces	Subadult	Female	457309	4267991	Free-living	Negative	–	30.05.2023	–	–	–	–	–	–	–	–	–	–	–	–	–	–	–	–	–	–	–	–	–	Negative	30.05.2023	–	–	–	–	–	–	–
6H	85	Lince 898B	QUINTAL	No	South	No	Ciudad Real	Viso del Marqués	03.03.2022	2022	Faeces	Subadult	Male	446142	4262889	Free-living	Negative	–	30.05.2023	–	–	–	–	–	–	–	–	–	–	–	–	–	–	–	–	–	–	–	–	–	Negative	30.05.2023	Sordaria sp. (91%)	08.06.2023a	–	–	–	–	–
7H	86	Lince 1005	SIN ID	No	South	No	Jaén	Marmolejo	12.11.2017	2017	Faeces	NA	NA	393431	4207264	Free-living	Positive	36.3	30.05.2023	Not done	–	–	–	–	Not done	–	–	–	–	Not done	–	–	–	–	Not done	–	–	–	–	Unknown	Negative	30.05.2023	Meira nashicola (96%)	08.06.2023a	–	–	–	–	–
9H	88	Lince 1245	No ID	No	Southwest	No	Sevilla	NA	NA	NA	Faeces	NA	NA	NA	NA	Free-living	Positive	35.4	30.05.2023	Not done	–	–	–	–	Not done	–	–	–	–	Not done	–	–	–	–	Not done	–	–	–	–	Unknown	Negative	30.05.2023	–	–	–	–	–	–	–
10H	89	Lince 1240	No ID - Carcase	No	South	No	Jaén	Úbeda	12.04.2022	2022	Faeces	NA	NA	469622	4216387	Free-living	Negative	–	30.05.2023	–	–	–	–	–	–	–	–	–	–	–	–	–	–	–	–	–	–	–	–	–	Negative	30.05.2023	–	–	–	–	–	–	–
11H	90	Lince 1233	No ID - Carcase	No	South	No	Jaén	Villanueva de la Reina	06.02.2022	2022	Faeces	NA	NA	423036	4213717	Free-living	Positive	34.6	30.05.2023	Not done	–	–	–	–	Not done	–	–	–	–	Not done	–	–	–	–	Not done	–	–	–	–	Unknown	Negative	30.05.2023	–	–	–	–	–	–	–
12H	91	Lince 1244	No ID - Carcase	No	South	No	Jaén	NA	19.04.2022	2022	Faeces	NA	NA	NA	NA	Free-living	Positive	35.9	30.05.2023	Not done	–	–	–	–	Not done	–	–	–	–	Not done	–	–	–	–	Not done	–	–	–	–	Unknown	Negative	30.05.2023	–	–	–	–	–	–	–
13H	92	Lince 1234	No ID - Carcase	No	South	No	Jaén	Linares	08.03.2022	2022	Faeces	NA	NA	450351	4221087	Free-living	Positive	35.6	30.05.2023	Not done	–	–	–	–	Not done	–	–	–	–	Not done	–	–	–	–	Not done	–	–	–	–	Unknown	Negative	30.05.2023	–	–	–	–	–	–	–
14H	93	Lince 1235	No ID - Carcase	No	South	No	Jaén	Vilches	05.10.2021	2022	Faeces	NA	NA	452383	4232903	Free-living	Negative	–	30.05.2023	–	–	–	–	–	–	–	–	–	–	–	–	–	–	–	–	–	–	–	–	–	Negative	30.05.2023	–	–	–	–	–	–	–
15H	94	Lince 1239	No ID - Carcase	No	South	No	Jaén	Vilches	18.03.2022	2022	Faeces	NA	NA	454817	4232185	Free-living	Positive	35.7	30.05.2023	Not done	–	–	–	–	Not done	–	–	–	–	Not done	–	–	–	–	Not done	–	–	–	–	Unknown	Negative	30.05.2023	–	–	–	–	–	–	–
16H	95	Lince 1231	FANTASMA	No	Southwest	No	Huelva	NA	23.01.2022	2022	Faeces	Senile	NA	685865	4116564	Free-living	Positive	36.6	30.05.2023	Not done	–	–	–	–	Not done	–	–	–	–	Not done	–	–	–	–	Not done	–	–	–	–	Unknown	Negative	30.05.2023	–	–	–	–	–	–	–
17H	96	Lince 1229	S1-IBÉRICA	No	South	No	Jaén	NA	19.01.2022	2022	Faeces	NA	NA	NA	NA	NA	Negative	–	30.05.2023	–	–	–	–	–	–	–	–	–	–	–	–	–	–	–	–	–	–	–	–	–	Negative	30.05.2023	–	–	–	–	–	–	–
18H	97	Lince 1241	No ID - Carcase	No	South	No	Jaén	Vilches	03.04.2022	2022	Faeces	NA	NA	452499	4221850	Free-living	Positive	36.9	30.05.2023	Not done	–	–	–	–	Not done	–	–	–	–	Not done	–	–	–	–	Not done	–	–	–	–	Unknown	Negative	30.05.2023	–	–	–	–	–	–	–
19H	98	Lince 1243	No ID - Carcase	No	South	No	Córdoba	Montoro	24.04.2022	2022	Faeces	NA	NA	380495	4207718	Free-living	Negative	–	30.05.2023	–	–	–	–	–	–	–	–	–	–	–	–	–	–	–	–	–	–	–	–	–	Negative	30.05.2023	–	–	–	–	–	–	–
20H	99	Lince 1232	No ID - Carcase	No	Southwest	No	Huelva	NA	11.02.2022	2022	Faeces	NA	NA	189457	4120818	Free-living	Negative	–	30.05.2023	–	–	–	–	–	–	–	–	–	–	–	–	–	–	–	–	–	–	–	–	–	Negative	30.05.2023	–	–	–	–	–	–	–
21H	100	Lince 1238	No ID - Carcase	No	South	No	Jaén	Villanueva de la Reina	18.02.2022	2022	Faeces	NA	NA	420020	4211116	Free-living	Positive	35.1	30.05.2023	Not done	–	–	–	–	Not done	–	–	–	–	Not done	–	–	–	–	Not done	–	–	–	–	Unknown	Negative	30.05.2023	–	–	–	–	–	–	–
931	101	Lince 931	QUEIMADA	No	Southwest	No	Huelva	Hinojos	25.03.2020	2020	Faeces	Subadult	NA	202196	4130136	Free-living	Positive	34.8	30.03.2023	Not done	–	–	–	–	Not done	–	–	–	–	Not done	–	–	–	–	Not done	–	–	–	–	Unknown	Negative	04.04.2023	–	–	–	–	–	–	–
24H	103	Lince 911	MORENO	No	Southwest	No	Huelva	Hinojos	27.05.2020	2020	Faeces	Adult	NA	200734	4134400	Free-living	Negative	–	30.05.2023	–	–	–	–	–	–	–	–	–	–	–	–	–	–	–	–	–	–	–	–	–	Negative	30.05.2023	Meira nashicola (98%)	08.06.2023a	–	–	–	–	–
1095	104	Lince 1095	No ID	No	South	No	Jaén	Vilches	NA	NA	Faeces	Yearling	NA	457979	4.23369e+06	Free-living	Negative	–	30.03.2023	–	–	–	–	–	–	–	–	–	–	–	–	–	–	–	–	–	–	–	–	–	Negative	04.04.2023	Sarcocystis spp. (99%)	11.04.2023	–	–	–	–	–
26H	105	Lince 239E	CARLA	No	South	No	Córdoba	Almodovar del Río	13.11.2019	2019	Faeces	Senile	NA	321099	4187655	Free-living	Positive	35.9	12.05.2023	Not done	–	–	–	–	Not done	–	–	–	–	Not done	–	–	–	–	Not done	–	–	–	–	Unknown	Negative	25.05.2023	Sarcocystis spp. (98%)	08.06.2023a	–	–	–	–	–
27H	106	Lince 786E	NA	No	NA	No	NA	NA	NA	NA	Faeces	NA	NA	NA	NA	NA	Negative	–	12.05.2023	–	–	–	–	–	–	–	–	–	–	–	–	–	–	–	–	–	–	–	–	–	Negative	05.04.2023	–	–	–	–	–	–	–
28H	107	Lince 1160	No ID	No	South	No	Jaén	Baños de la Encina	22.12.2021	2021	Faeces	NA	NA	423656	4.22554e+06	Free-living	Positive	37.0	12.05.2023	Not done	–	–	–	–	Not done	–	–	–	–	Not done	–	–	–	–	Not done	–	–	–	–	Unknown	Negative	25.05.2023	Papiliotrema fonsecae (74%)	08.06.2023a	–	–	–	–	–
29H	108	Lince 1148	SIFACA	No	South	No	Jaén	Vilches	28.09.2021	2021	Faeces	Yearling	NA	459976	4.22371e+06	Free-living	Negative	–	12.05.2023	–	–	–	–	–	–	–	–	–	–	–	–	–	–	–	–	–	–	–	–	–	Negative	05.04.2023	–	–	–	–	–	–	–
30H	109	Lince 1143	No ID	No	South	No	Jaén	Vilches	26.08.2021	2021	Faeces	NA	NA	452410	4224867	Free-living	Positive	35.8	12.05.2023	Not done	–	–	–	–	Not done	–	–	–	–	Not done	–	–	–	–	Not done	–	–	–	–	Unknown	Negative	25.05.2023	Alternaria sp. (91%)	08.06.2023a	–	–	–	–	–
31H	110	Lince 1187B	S3-PERSA	No	Central	No	Toledo	Malpica de Tajo	10.11.2021	2021	Faeces	Yearling	Male	365598	4.41883e+06	Free-living	Positive	35.9	12.05.2023	Not done	–	–	–	–	Not done	–	–	–	–	Not done	–	–	–	–	Not done	–	–	–	–	Unknown	Negative	05.04.2023	–	–	–	–	–	–	–
32H	111	Lince 1131	SAETÓN	No	South	No	Córdoba	Villa del Río	30.11.2021	2021	Faeces	Yearling	Male	386534	4204576	Free-living	Negative	–	12.05.2023	–	–	–	–	–	–	–	–	–	–	–	–	–	–	–	–	–	–	–	–	–	Negative	25.05.2023	Moniliella sp. (97%)	08.06.2023a	–	–	–	–	–
33H	112	Lince 1158	No ID	No	South	No	Jaén	Jaén	24.11.2021	2021	Faeces	NA	NA	436865	4.18007e+06	Free-living	Negative	–	12.05.2023	–	–	–	–	–	–	–	–	–	–	–	–	–	–	–	–	–	–	–	–	–	Negative	05.04.2023	–	–	–	–	–	–	–
35H	114	Lince 475C	JANGA	No	South	No	Jaén	Vilches	11.10.2021	2021	Faeces	Adult	NA	455032	4233095	Free-living	Positive	34.0	12.05.2023	Not done	–	–	–	–	Not done	–	–	–	–	Not done	–	–	–	–	Not done	–	–	–	–	Unknown	Negative	25.05.2023	Alternaria alternata (99%)	08.06.2023a	–	–	–	–	–
36H	115	Lince 1156	No ID	No	South	No	Jaén	Villanueva de la Reina	25.10.2021	2021	Faeces	NA	NA	422211	4.21311e+06	Free-living	Negative	–	12.05.2023	–	–	–	–	–	–	–	–	–	–	–	–	–	–	–	–	–	–	–	–	–	Negative	05.04.2023	–	–	–	–	–	–	–
37H	116	Lince 1146	No ID	No	South	No	Córdoba	Cardeña	12.09.2021	2021	Faeces	NA	NA	384253	4.23157e+06	Free-living	Negative	–	12.05.2023	–	–	–	–	–	–	–	–	–	–	–	–	–	–	–	–	–	–	–	–	–	Negative	05.04.2023	–	–	–	–	–	–	–
38H	117	Lince 1130	NARCÓTICO	No	South	No	Jaén	Marmolejo	30.11.2021	2021	Faeces	Adult	Male	397947	4.21079e+06	Free-living	Negative	–	12.05.2023	–	–	–	–	–	–	–	–	–	–	–	–	–	–	–	–	–	–	–	–	–	Negative	05.04.2023	–	–	–	–	–	–	–
39H	118	Lince 1157	No ID	No	South	No	Jaén	Pegalajar	15.11.2021	2021	Faeces	NA	NA	441786	4174822	Free-living	Positive	34.8	12.05.2023	Not done	–	–	–	–	Not done	–	–	–	–	Not done	–	–	–	–	Not done	–	–	–	–	Unknown	Negative	05.04.2023	–	–	–	–	–	–	–
40H	119	Lince 1163	No ID	No	Southwest	No	Sevilla	Villamanrique de la Condesa	NA	2022	Faeces	NA	NA	204384	4129838	Free-living	Negative	–	12.05.2023	–	–	–	–	–	–	–	–	–	–	–	–	–	–	–	–	–	–	–	–	–	Negative	05.04.2023	–	–	–	–	–	–	–
41H	120	Lince 1141	No ID	No	Southwest	No	Huelva	Almonte	22.06.2021	2021	Faeces	NA	NA	189457	4120818	Free-living	Positive	34.4	12.05.2023	Not done	–	–	–	–	Not done	–	–	–	–	Not done	–	–	–	–	Not done	–	–	–	–	Unknown	Negative	05.04.2023	–	–	–	–	–	–	–
42H	121	Lince 1115C	NEBEL	No	South	No	Ciudad Real	Viso del Marqués	21.10.2021	2021	Faeces	Adult	Male	457987	4.26686e+06	Free-living	Negative	–	12.05.2023	–	–	–	–	–	–	–	–	–	–	–	–	–	–	–	–	–	–	–	–	–	Negative	05.04.2023	–	–	–	–	–	–	–
43H	122	Lince 1126	SUPERNOVA	No	South	No	Jaén	Vilches	17.11.2021	2021	Faeces	Yearling	Male	457979	4.23369e+06	Free-living	Negative	–	12.05.2023	–	–	–	–	–	–	–	–	–	–	–	–	–	–	–	–	–	–	–	–	–	Negative	25.05.2023	Meira nashicola (99%)	08.06.2023a	–	–	–	–	–
44H	123	Lince 1145	No ID	No	South	No	Jaén	Carolina (La)	03.09.2021	2021	Faeces	NA	NA	448459	4236420	Free-living	Negative	–	12.05.2023	–	–	–	–	–	–	–	–	–	–	–	–	–	–	–	–	–	–	–	–	–	Negative	05.04.2023	–	–	–	–	–	–	–
45H	124	Lince 1151	REALISTA	No	Southwest	No	Sevilla	Villanueva del Río y Minas	07.10.2021	2021	Faeces	Subadult	NA	257828	4173263	Free-living	Negative	–	12.05.2023	–	–	–	–	–	–	–	–	–	–	–	–	–	–	–	–	–	–	–	–	–	Negative	05.04.2023	–	–	–	–	–	–	–
46H	125	Lince 1162	No ID	No	South	No	Jaén	Vilches	08.01.2022	2022	Faeces	NA	NA	459251	4.2232e+06	Free-living	Positive	34.9	12.05.2023	Not done	–	–	–	–	Not done	–	–	–	–	Not done	–	–	–	–	Not done	–	–	–	–	Unknown	Negative	05.04.2023	–	–	–	–	–	–	–
47H	126	Lince 89B	OLAVIDE	No	South	No	Jaén	Vilches	27.08.2021	2021	Faeces	Adult	NA	452395	4224837	Free-living	Negative	–	12.05.2023	–	–	–	–	–	–	–	–	–	–	–	–	–	–	–	–	–	–	–	–	–	Negative	25.05.2023	Meira nashicola (99%)	08.06.2023a	–	–	–	–	–
48H	127	Lince 1161	SOLETE	No	Central	Zarza de Granadilla (BC1)	Cáceres	Zarza de Granadilla	30.12.2021	2021	Faeces	Yearling	Male	237624	4461073	Captive	Negative	–	12.05.2023	–	–	–	–	–	–	–	–	–	–	–	–	–	–	–	–	–	–	–	–	–	Negative	05.04.2023	–	–	–	–	–	–	–
51H	128	Lince 1140	No ID	No	South	No	Jaén	Arquillos	11.06.2021	2021	Faeces	NA	NA	463599	4.22695e+06	Free-living	Negative	–	19.05.2023	–	–	–	–	–	–	–	–	–	–	–	–	–	–	–	–	–	–	–	–	–	Negative	05.04.2023	–	–	–	–	–	–	–
52H	129	Lince 1132	SOLATERAS	No	South	No	Córdoba	Montoro	02.12.2021	2021	Faeces	Yearling	Male	381255	4.22265e+06	Free-living	Negative	–	19.05.2023	–	–	–	–	–	–	–	–	–	–	–	–	–	–	–	–	–	–	–	–	–	Negative	25.05.2023	Microascus cirrosus (85%)	08.06.2023a	–	–	–	–	–
53H	130	Lince 1150	No ID	No	South	No	Jaén	Villanueva de la Reina	15.10.2021	2021	Faeces	NA	NA	427069	4210157	Free-living	Positive	35.9	19.05.2023	Not done	–	–	–	–	Not done	–	–	–	–	Not done	–	–	–	–	Not done	–	–	–	–	Unknown	Negative	05.04.2023	–	–	–	–	–	–	–
54H	131	Lince 842C	INCI	No	South	Olivilla (BC3)	Jaén	Santa Elena	NA	2021	Faeces	Adult	NA	452510	4.24775e+06	Captive	Negative	–	19.05.2023	–	–	–	–	–	–	–	–	–	–	–	–	–	–	–	–	–	–	–	–	–	Negative	05.04.2023	–	–	–	–	–	–	–
55H	132	Lince 1284	TO/VEN/23/22	No	Central	No	Toledo	San Martín de Montalbán	29.09.2022	2022	Faeces	Subadult	Female	379707	4401898	Free-living	Negative	–	19.05.2023	–	–	–	–	–	–	–	–	–	–	–	–	–	–	–	–	–	–	–	–	–	Negative	30.05.2023	–	–	–	–	–	–	–
56H	133	Lince 1271	T2-ORETANA	No	South	No	Ciudad Real	Torre de Juan Abad	14.09.2022	2022	Faeces	Yearling	Male	486813	4271961	Free-living	Negative	–	19.05.2023	–	–	–	–	–	–	–	–	–	–	–	–	–	–	–	–	–	–	–	–	–	Negative	30.05.2023	–	–	–	–	–	–	–
57H	134	Lince 1268	SIRIA	No	Central	No	Toledo	Mazarambroz	06.05.2022	2022	Faeces	Subadult	Female	408537	4393238	Free-living	Negative	–	19.05.2023	–	–	–	–	–	–	–	–	–	–	–	–	–	–	–	–	–	–	–	–	–	Negative	30.05.2023	–	–	–	–	–	–	–
58H	135	Lince 1280	TORCÓN	No	Central	No	Toledo	Menasalbas	04.10.2022	2022	Faeces	Yearling	Male	387821	4389016	Free-living	Positive	34.0	19.05.2023	Not done	–	–	–	–	Not done	–	–	–	–	Not done	–	–	–	–	Not done	–	–	–	–	Unknown	Negative	30.05.2023	–	–	–	–	–	–	–
59H	136	Lince 1263	SOMALIA	No	Central	No	Toledo	San Pablo de los Montes	17.05.2022	2022	Faeces	Subadult	Female	387606	4378194	Free-living	Positive	33.7	19.05.2023	Negative	22.06.2023	–	–	–	Not done	–	–	–	–	Not done	–	–	–	–	Not done	–	–	–	–	Unknown	Negative	30.05.2023	–	–	–	–	–	–	–
60H	137	Lince 80D	OPIO	No	South	No	Ciudad Real	Torre de Juan Abad	03.05.2022	2022	Faeces	Adult	Male	477887	4277355	Free-living	Negative	–	19.05.2023	–	–	–	–	–	–	–	–	–	–	–	–	–	–	–	–	–	–	–	–	–	Negative	30.05.2023	–	–	–	–	–	–	–
61H	138	Lince 1274	RED	No	South	No	Ciudad Real	Villamanrique	22.09.2022	2022	Faeces	NA	Male	500808	4.27078e+06	Free-living	Negative	–	19.05.2023	–	–	–	–	–	–	–	–	–	–	–	–	–	–	–	–	–	–	–	–	–	Negative	30.05.2023	–	–	–	–	–	–	–
62H	139	Lince 128B	PALMITO	No	Central	Zarza de Granadilla (BC1)	Cáceres	Zarza de Granadilla	2018 julio	2018	Faeces	Yearling	NA	237624	4461073	Captive	Negative	–	19.05.2023	–	–	–	–	–	–	–	–	–	–	–	–	–	–	–	–	–	–	–	–	–	Negative	30.05.2023	–	–	–	–	–	–	–
63H	140	Lince 1030B	QUEQUEÑA	No	South	Olivilla (BC3)	Jaén	Santa Elena	02.02.2022	2022	Faeces	Adult	Female	451013	4.24419e+06	Captive	Negative	–	19.05.2023	–	–	–	–	–	–	–	–	–	–	–	–	–	–	–	–	–	–	–	–	–	Negative	30.05.2023	–	–	–	–	–	–	–
64H	141	Lince 1272	OSCA	No	South	No	Ciudad Real	Torre de Juan Abad	01.09.2022	2022	Faeces	NA	Male	483398	4.2764e+06	Free-living	Negative	–	19.05.2023	–	–	–	–	–	–	–	–	–	–	–	–	–	–	–	–	–	–	–	–	–	Negative	30.05.2023	–	–	–	–	–	–	–
65H	142	Lince 1276	SAGRES	No	South	No	Ciudad Real	Valdepeñas	30.05.2022	2022	Faeces	Subadult	Male	463631	4.28422e+06	Free-living	Negative	–	19.05.2023	–	–	–	–	–	–	–	–	–	–	–	–	–	–	–	–	–	–	–	–	–	Negative	30.05.2023	–	–	–	–	–	–	–
66H	143	Lince 1070B	QUINTALEÑO	No	Central	No	Toledo	San Martín de Montalbán	23.03.2022	2022	Faeces	Adult	Male	376881	4398710	Free-living	Positive	32.5	19.05.2023	Negative	22.06.2023	–	–	–	Not done	–	–	–	–	Not done	–	–	–	–	Not done	–	–	–	–	Unknown	Negative	25.05.2023	Striatiguttula phoenicus (95%)	08.06.2023a	–	–	–	–	–
67H	144	Lince 1247	S2-Nayra (NR33/22)	No	South	No	Ciudad Real	Viso del Marqués	28.02.2022	2022	Faeces	Yearling	Male	446266	4262888	Free-living	Negative	–	19.05.2023	–	–	–	–	–	–	–	–	–	–	–	–	–	–	–	–	–	–	–	–	–	Negative	01.06.2023	–	–	–	–	–	–	–
68H	145	Lince 1265	SATÁNICO	No	Central	No	Toledo	Ventas con Peña Aguilera (Las)	27.05.2022	2022	Faeces	Subadult	Male	393857	4381420	Free-living	Positive	32.1	19.05.2023	Negative	22.06.2023	–	–	–	Not done	–	–	–	–	Not done	–	–	–	–	Not done	–	–	–	–	Unknown	Negative	01.06.2023	–	–	–	–	–	–	–
69H	146	Lince 1260	SAGITARIO	No	Central	No	Toledo	Mazarambroz	22.03.2022	2022	Faeces	Subadult	Male	405910	4392813	Free-living	Negative	–	19.05.2023	–	–	–	–	–	–	–	–	–	–	–	–	–	–	–	–	–	–	–	–	–	Negative	01.06.2023	–	–	–	–	–	–	–
70H	147	Lince 1278	ROJA	No	South	No	Ciudad Real	Almuradiel	20.07.2022	2022	Faeces	Subadult	Female	460782	4263518	Free-living	Negative	–	19.05.2023	–	–	–	–	–	–	–	–	–	–	–	–	–	–	–	–	–	–	–	–	–	Negative	01.06.2023	–	–	–	–	–	–	–
71H	148	Lince 1273	T1-ORETANA	No	South	No	Ciudad Real	Torre de Juan Abad	14.09.2022	2022	Faeces	Yearling	Male	477467	4272733	Free-living	Negative	–	19.05.2023	–	–	–	–	–	–	–	–	–	–	–	–	–	–	–	–	–	–	–	–	–	Negative	01.06.2023	–	–	–	–	–	–	–
72H	149	Lince 1281	SAZÚ	No	Central	No	Toledo	Carpio de Tajo	07.10.2022	2022	Faeces	Subadult	Male	376495	4408350	Free-living	Negative	–	19.05.2023	–	–	–	–	–	–	–	–	–	–	–	–	–	–	–	–	–	–	–	–	–	Negative	01.06.2023	–	–	–	–	–	–	–
73H	150	Lince 1112B	SATUREJA	No	South	No	Ciudad Real	Villamanrique	03.05.2022	2022	Faeces	Subadult	Female	503019	4267353	Free-living	Negative	–	19.05.2023	–	–	–	–	–	–	–	–	–	–	–	–	–	–	–	–	–	–	–	–	–	Negative	01.06.2023	–	–	–	–	–	–	–
74H	151	Lince 1264	SIL	No	Central	No	Toledo	Mazarambroz	05.05.2022	2022	Faeces	Subadult	Male	407658	4393252	Free-living	Positive	31.2	19.05.2023	Negative	22.06.2023	–	–	–	Not done	–	–	–	–	Not done	–	–	–	–	Not done	–	–	–	–	Unknown	Negative	01.06.2023	–	–	–	–	–	–	–
75H	152	Lince 1275	T2-NAIRA	No	South	No	Ciudad Real	Viso del Marqués	13.09.2022	2022	Faeces	Yearling	Female	447400	4262989	Free-living	Negative	–	19.05.2023	–	–	–	–	–	–	–	–	–	–	–	–	–	–	–	–	–	–	–	–	–	Negative	01.06.2023	–	–	–	–	–	–	–
76H	153	Lince 1173	QUEÑÚA	No	Central	No	Toledo	Pulgar	06.10.2021	2021	Faeces	Subadult	Female	398273	4.38869e+06	Free-living	Negative	–	19.05.2023	–	–	–	–	–	–	–	–	–	–	–	–	–	–	–	–	–	–	–	–	–	Negative	01.06.2023	–	–	–	–	–	–	–
77H	154	Lince 1250	ROBINSON	No	Central	No	Toledo	Mazarambroz	07.04.2022	2022	Faeces	Subadult	Male	408549	4393236	Free-living	Positive	30.9	19.05.2023	Negative	22.06.2023	–	–	–	Not done	–	–	–	–	Not done	–	–	–	–	Not done	–	–	–	–	Unknown	Negative	01.06.2023	–	–	–	–	–	–	–
78H	155	Lince 1249	RELENTO	No	Central	No	Toledo	Pulgar	13.04.2022	2022	Faeces	Subadult	Male	403529	4392407	Free-living	Negative	–	19.05.2023	–	–	–	–	–	–	–	–	–	–	–	–	–	–	–	–	–	–	–	–	–	Negative	01.06.2023	–	–	–	–	–	–	–
79H	156	Lince 1267	TO/VEN/8/22	No	Central	No	Toledo	San Martín de Montalbán	03.06.2022	2022	Faeces	NA	Male	381940	4393762	Free-living	Negative	–	19.05.2023	–	–	–	–	–	–	–	–	–	–	–	–	–	–	–	–	–	–	–	–	–	Negative	01.06.2023	–	–	–	–	–	–	–
80H	157	Lince 1174C	RINCONCILLO	No	South	Chaparrillo (ZC4)	Ciudad Real	Ciudad Real	10.05.2022	2022	Faeces	Subadult	Male	416656	4317783	Captive	Negative	–	19.05.2023	–	–	–	–	–	–	–	–	–	–	–	–	–	–	–	–	–	–	–	–	–	Negative	01.06.2023	–	–	–	–	–	–	–
81H	158	Lince 1285	NR78/22	No	South	No	Ciudad Real	Brazatortas	20.04.2022	2022	Faeces	NA	Male	379886	4262383	Free-living	Negative	–	19.05.2023	–	–	–	–	–	–	–	–	–	–	–	–	–	–	–	–	–	–	–	–	–	Negative	01.06.2023	–	–	–	–	–	–	–
82H	159	Lince 1282	T2-RESISTENCIA	No	Central	No	Toledo	San Martín de Montalbán	28.09.2022	2022	Faeces	Yearling	Male	380878	4391432	Free-living	Positive	32.7	19.05.2023	Negative	22.06.2023	–	–	–	Not done	–	–	–	–	Not done	–	–	–	–	Not done	–	–	–	–	Unknown	Negative	01.06.2023	–	–	–	–	–	–	–
83H	160	Lince 1251	RUCIA	No	Central	No	Toledo	Mazarambroz	08.04.2022	2022	Faeces	Subadult	Female	407820	4393327	Free-living	Positive	20.3	30.05.2023	Positive	22.06.2023	A	06.07.2023	None	Positive	23.06.2023	AI	06.07.2023	None	Positive	23.06.2023	AI	06.07.2023	None	Positive	23.06.2023	AI	06.07.2023	None	AI	Negative	01.06.2023	Stepacepahlus gigas (94%)	08.06.2023a	–	–	–	–	–
84H	161	Lince 1248	S1-IQMESTA (NR55/22)	No	South	No	Ciudad Real	Torre de Juan Abad	10.03.2022	2022	Faeces	Yearling	Male	479948	4278010	Free-living	Positive	33.1	30.05.2023	Negative	22.06.2023	–	–	–	Not done	–	–	–	–	Not done	–	–	–	–	Not done	–	–	–	–	Unknown	Negative	01.06.2023	–	–	–	–	–	–	–
85H	162	Lince 280C	MEDELLÍN	No	South	No	Ciudad Real	Castellar de Santiago	13.07.2022	2022	Faeces	NA	Male	477685	4262330	Free-living	Negative	–	30.05.2023	–	–	–	–	–	–	–	–	–	–	–	–	–	–	–	–	–	–	–	–	–	Negative	01.06.2023	–	–	–	–	–	–	–
86H	163	Lince 1266	SAUCEJO	No	Central	No	Toledo	San Martín de Montalbán	28.04.2022	2022	Faeces	Subadult	Male	379276	4390899	Free-living	Positive	32.9	30.05.2023	Negative	22.06.2023	–	–	–	Not done	–	–	–	–	Not done	–	–	–	–	Not done	–	–	–	–	Unknown	Negative	01.06.2023	–	–	–	–	–	–	–
87H	164	Lince 1172B	SENSATO	No	Central	No	Toledo	Cuerva	28.04.2022	2022	Faeces	Subadult	Male	396760	4391450	Free-living	Positive	36.6	30.05.2023	Not done	–	–	–	–	Not done	–	–	–	–	Not done	–	–	–	–	Not done	–	–	–	–	Unknown	Negative	01.06.2023	–	–	–	–	–	–	–
Lince 1378	165	Lince 1378	Not sent	No	Central	No	Toledo	Pulgar	17.10.2022	2022	Faeces	Yearling	Female	401279	4391978	Free-living	Negative	–	30.05.2023	–	–	–	–	–	–	–	–	–	–	–	–	–	–	–	–	–	–	–	–	–	Negative	01.06.2023	–	–	–	–	–	–	–
Lince 1412	166	Lince 1412	Not sent	No	South	No	Jaén	Vilches	03.01.2023	2023	Faeces	Yearling	NA	460226	4228952	Free-living	Negative	–	30.05.2023	–	–	–	–	–	–	–	–	–	–	–	–	–	–	–	–	–	–	–	–	–	Negative	01.06.2023	–	–	–	–	–	–	–
Lince 1388	167	Lince 1388	No ID	No	Southwest	No	Sevilla	Villanueva del Río y Minas	14.07.2022	2022	Faeces	Yearling	Female	263027	4172932	Free-living	Negative	–	30.05.2023	–	–	–	–	–	–	–	–	–	–	–	–	–	–	–	–	–	–	–	–	–	Negative	01.06.2023	–	–	–	–	–	–	–
Lince 1399	168	Lince 1399	Not sent	No	South	No	Jaén	Vilches	15.06.2022	2022	Faeces	Adult	Male	452161	422846	Free-living	Negative	–	30.05.2023	–	–	–	–	–	–	–	–	–	–	–	–	–	–	–	–	–	–	–	–	–	Negative	01.06.2023	–	–	–	–	–	–	–
Lince 1380	169	Lince 1380	Not sent	No	South	No	Ciudad Real	Alcubillas	22.11.2022	2022	Faeces	NA	Male	488105	4289612	Free-living	Negative	–	31.05.2023a	–	–	–	–	–	–	–	–	–	–	–	–	–	–	–	–	–	–	–	–	–	Negative	01.06.2023	–	–	–	–	–	–	–
Lince 1323	170	Lince 1323	TORCAL	No	Central	No	Toledo	Ventas con Peña Aguilera (Las)	05.12.2022	2022	Faeces	Yearling	Male	394558	4385164	Free-living	Negative	–	31.05.2023a	–	–	–	–	–	–	–	–	–	–	–	–	–	–	–	–	–	–	–	–	–	Negative	01.06.2023	Cytospora sp. (98%)	08.06.2023a	–	–	–	–	–
Lince 1320	171	Lince 1320	T2-QUEÑÚA	No	Central	No	Toledo	Pulgar	25.11.2022	2022	Faeces	Yearling	Female	400467	4391876	Free-living	Negative	–	31.05.2023a	–	–	–	–	–	–	–	–	–	–	–	–	–	–	–	–	–	–	–	–	–	Negative	01.06.2023	–	–	–	–	–	–	–
Lince 1302	172	Lince 1302	T2-MIRABEL	No	Central	No	Toledo	San Pablo de los Montes	18.10.2022	2022	Faeces	Yearling	Female	387978	4377889	Free-living	Negative	–	31.05.2023a	–	–	–	–	–	–	–	–	–	–	–	–	–	–	–	–	–	–	–	–	–	Negative	01.06.2023	–	–	–	–	–	–	–
Lince 1410	173	Lince 1410	Not sent	No	South	No	Jaén	Arquillos	23.12.2022	2022	Faeces	Yearling	Male	459719	4.22167e+06	Free-living	Negative	–	31.05.2023a	–	–	–	–	–	–	–	–	–	–	–	–	–	–	–	–	–	–	–	–	–	Negative	01.06.2023	–	–	–	–	–	–	–
Lince 1379	174	Lince 1379	Not sent	No	Central	No	Toledo	San Martín de Montalbán	24.10.2022	2022	Faeces	Subadult	Female	381567	43949549	Free-living	Positive	34.1	31.05.2023a	Not done	–	–	–	–	Not done	–	–	–	–	Not done	–	–	–	–	Not done	–	–	–	–	Unknown	Negative	01.06.2023	–	–	–	–	–	–	–
Lince 1424	175	Lince 1424	T1-ESTELA	No	Central	Zarza de Granadilla (BC1)	Cáceres	Zarza de Granadilla	14.06.2022	2022	Faeces	Yearling	Male	237624	4461073	Captive	Negative	–	31.05.2023a	–	–	–	–	–	–	–	–	–	–	–	–	–	–	–	–	–	–	–	–	–	Positive	01.06.2023	C. parvum	08.06.2023a	A646G, T649G, 686_689DelTAAT, A691T, A854R, A892G	Negative	22.06.2023	–	–
Lince 1356	176	Lince 1356	No ID	No	South	No	Jaén	Vilches	13.10.2022	2022	Faeces	NA	Male	454191	4231366	Free-living	Negative	–	31.05.2023a	–	–	–	–	–	–	–	–	–	–	–	–	–	–	–	–	–	–	–	–	–	Negative	01.06.2023	Pyrenochaetopsis chromolaenae (86%)	08.06.2023a	–	–	–	–	–
Lince 1395	177	Lince 1395	Not sent	No	Southwest	No	Sevilla	Salteras	24.05.2022	2022	Faeces	Adult	Male	243695,20	4148517,30	Free-living	Negative	–	31.05.2023a	–	–	–	–	–	–	–	–	–	–	–	–	–	–	–	–	–	–	–	–	–	Positive	01.06.2023	C. parvum	08.06.2023a	A646G, T649G, 686_688DelTAA, A691T, C795T, A891G, A933G	Negative	22.06.2023	–	–
Lince 1390	178	Lince 1390	No ID	No	Southwest	No	Huelva	Hinojos	NA	2022	Faeces	Adult	Female	195997	4115230	Free-living	Positive	36.6	31.05.2023a	Not done	–	–	–	–	Not done	–	–	–	–	Not done	–	–	–	–	Not done	–	–	–	–	Unknown	Negative	01.06.2023	–	–	–	–	–	–	–
Lince 1420	179	Lince 1420	PELUSA2	No	Southwest	No	Sevilla	Villamanrique de la Condesa	17.08.2022	2022	Faeces	Adult	Female	204384	4129249	Free-living	Negative	–	31.05.2023a	–	–	–	–	–	–	–	–	–	–	–	–	–	–	–	–	–	–	–	–	–	Negative	01.06.2023	–	–	–	–	–	–	–
Lince 1305	180	Lince 1305	SALACOT	No	South	No	Ciudad Real	Torrenueva	31.10.2022	2022	Faeces	Subadult	Male	469100	4276624	Free-living	Negative	–	31.05.2023a	–	–	–	–	–	–	–	–	–	–	–	–	–	–	–	–	–	–	–	–	–	Negative	06.06.2023	–	–	–	–	–	–	–
Lince 1328	181	Lince 1328	TURBINA	No	South	No	Ciudad Real	Castellar de Santiago	22.02.2023	2023	Faeces	Subadult	Female	473596	4269838	Free-living	Negative	–	31.05.2023a	–	–	–	–	–	–	–	–	–	–	–	–	–	–	–	–	–	–	–	–	–	Negative	06.06.2023	–	–	–	–	–	–	–
Lince 1110E	182	Lince 1110E	RETAMAR	No	South	Chaparrillo (ZC4)	Ciudad Real	Ciudad Real	12.12.2022	2022	Faeces	Subadult	Female	416656	4317783	Captive	Positive	36.0	31.05.2023a	Not done	–	–	–	–	Not done	–	–	–	–	Not done	–	–	–	–	Not done	–	–	–	–	Unknown	Negative	06.06.2023	–	–	–	–	–	–	–
Lince 1312	183	Lince 1312	T1-VALDEZARZA	No	Central	No	Toledo	San Martín de Montalbán	17.11.2022	2022	Faeces	Yearling	Male	373345	4399798	Free-living	Positive	37.6	31.05.2023a	Not done	–	–	–	–	Not done	–	–	–	–	Not done	–	–	–	–	Not done	–	–	–	–	Unknown	Negative	06.06.2023	–	–	–	–	–	–	–
Lince 1392	184	Lince 1392	No ID	No	South	No	Jaén	Villanueva de la Reina	09.11.2022	2022	Faeces	Adult	Male	421004	4212037	Free-living	Positive	36.6	31.05.2023a	Not done	–	–	–	–	Not done	–	–	–	–	Not done	–	–	–	–	Not done	–	–	–	–	Unknown	Negative	06.06.2023	–	–	–	–	–	–	–
Lince 1415	185	Lince 1415	Not sent	No	South	No	Córdoba	Adamuz	24.02.2023	2023	Faeces	Adult	Male	38º17,806 N	-4º30 53,112 W	Free-living	Negative	–	31.05.2023a	–	–	–	–	–	–	–	–	–	–	–	–	–	–	–	–	–	–	–	–	–	Negative	06.06.2023	–	–	–	–	–	–	–
Lince 1394	186	Lince 1394	No ID	No	South	No	Jaén	Lopera	23.02.2023	2023	Faeces	Yearling	Male	393954	4201198	Free-living	Negative	–	31.05.2023a	–	–	–	–	–	–	–	–	–	–	–	–	–	–	–	–	–	–	–	–	–	Negative	06.06.2023	–	–	–	–	–	–	–
Lince 1386	187	Lince 1386	IMPERFECTA	No	South	No	Jaén	Torreperogil	08.03.2023	2023	Faeces	Adult	Female	476971	4.21039e+06	Free-living	Negative	–	31.05.2023a	–	–	–	–	–	–	–	–	–	–	–	–	–	–	–	–	–	–	–	–	–	Negative	06.06.2023	–	–	–	–	–	–	–
Lince 1357	188	Lince 1357	SOLAPONA	No	South	No	Córdoba	Adamuz	01.12.2022	2022	Faeces	Subadult	Male	360255	4213905	Free-living	Negative	–	31.05.2023a	–	–	–	–	–	–	–	–	–	–	–	–	–	–	–	–	–	–	–	–	–	Negative	06.06.2023	–	–	–	–	–	–	–
Lince 1398	189	Lince 1398	Not sent	No	South	No	Jaén	Marmolejo	16.06.2022	2022	Faeces	Yearling	Female	392005	4.21189e+06	Free-living	Negative	–	31.05.2023a	–	–	–	–	–	–	–	–	–	–	–	–	–	–	–	–	–	–	–	–	–	Negative	06.06.2023	–	–	–	–	–	–	–
Lince 1423	190	Lince 1423	SUEÑO	No	South	No	Jaén	Canena	21.06.2022	2022	Faeces	Subadult	Male	456707	4201857	Free-living	Negative	–	31.05.2023a	–	–	–	–	–	–	–	–	–	–	–	–	–	–	–	–	–	–	–	–	–	Negative	06.06.2023	–	–	–	–	–	–	–
Lince 1400	191	Lince 1400	Not sent	No	South	No	Jaén	Rus	15.06.2022	2022	Faeces	Yearling	Female	456858	4214746	Free-living	Positive	39.7	31.05.2023a	Not done	–	–	–	–	Not done	–	–	–	–	Not done	–	–	–	–	Not done	–	–	–	–	Unknown	Negative	06.06.2023	Meira nashicola (99%)	08.06.2023a	–	–	–	–	–
Lince 1354	192	Lince 1354	No ID	No	South	No	Jaén	PEGALAJAR	15.07.2022	2022	Faeces	NA	Male	396517	4194367	Free-living	Negative	–	31.05.2023a	–	–	–	–	–	–	–	–	–	–	–	–	–	–	–	–	–	–	–	–	–	Negative	06.06.2023	–	–	–	–	–	–	–
Lince 1396	193	Lince 1396	Not sent	No	South	No	Jaén	Vilches	05.09.2022	2022	Faeces	Adult	Male	456221	4234483	Free-living	Negative	–	31.05.2023a	–	–	–	–	–	–	–	–	–	–	–	–	–	–	–	–	–	–	–	–	–	Negative	06.06.2023	–	–	–	–	–	–	–
Lince 1350B	194	Lince 1350B	SATURNO	No	South	No	Granada	Iznalloz	27.12.2022	2022	Faeces	Subadult	Male	458199	4138088	Free-living	Negative	–	31.05.2023a	–	–	–	–	–	–	–	–	–	–	–	–	–	–	–	–	–	–	–	–	–	Negative	06.06.2023	–	–	–	–	–	–	–
Lince 1405	195	Lince 1405	Not sent	No	Southwest	No	Huelva	Hinojos	13.09.2022	2022	Faeces	Yearling	Male	731428	4135462	Free-living	Negative	–	31.05.2023a	–	–	–	–	–	–	–	–	–	–	–	–	–	–	–	–	–	–	–	–	–	Negative	06.06.2023	–	–	–	–	–	–	–
Lince 1402	196	Lince 1402	Not sent	No	South	No	Córdoba	Carpio (El)	12.07.2022	2022	Faeces	Adult	Female	367014	4201625	Free-living	Positive	32.3	31.05.2023a	Negative	22.06.2023	–	–	–	Not done	–	–	–	–	Not done	–	–	–	–	Not done	–	–	–	–	Unknown	Negative	06.06.2023	–	–	–	–	–	–	–
Lince 1389	197	Lince 1389	No ID	No	Southwest	No	Huelva	Hinojos	No remitido	2022	Faeces	NA	Male	195997	4115230	Free-living	Negative	–	31.05.2023a	–	–	–	–	–	–	–	–	–	–	–	–	–	–	–	–	–	–	–	–	–	Negative	06.06.2023	–	–	–	–	–	–	–
Lince 1421	198	Lince 1421	RENACIDO	No	South	No	Córdoba	Azuel-Cardeña	21.11.2022	2022	Faeces	Subadult	Male	384623	4244146	Free-living	Negative	–	31.05.2023a	–	–	–	–	–	–	–	–	–	–	–	–	–	–	–	–	–	–	–	–	–	Negative	06.06.2023	–	–	–	–	–	–	–
Lince 1425	199	Lince 1425	Not sent	No	South	No	Granada	Iznalloz	17.03.2023	2023	Faeces	Adult	NA	460703	4138825	Free-living	Positive	33.7	31.05.2023a	Negative	22.06.2023	–	–	–	Not done	–	–	–	–	Not done	–	–	–	–	Not done	–	–	–	–	Unknown	Negative	06.06.2023	–	–	–	–	–	–	–
Lince 1416	200	Lince 1416	Not sent	No	Southwest	No	Huelva	Almonte	09.02.2023	2023	Faeces	Adult	Female	720752	4110845	Free-living	Positive	36.2	31.05.2023a	Not done	–	–	–	–	Not done	–	–	–	–	Not done	–	–	–	–	Not done	–	–	–	–	Unknown	Negative	06.06.2023	–	–	–	–	–	–	–
Lince 1407	201	Lince 1407	Not sent	No	South	No	Jaén	Vilches	12.01.2023	2023	Faeces	Yearling	Female	454993	4232090	Free-living	Negative	–	31.05.2023a	–	–	–	–	–	–	–	–	–	–	–	–	–	–	–	–	–	–	–	–	–	Negative	06.06.2023	–	–	–	–	–	–	–
Lince 855B	202	Lince 855B	AURA	No	Southwest	El acebuche (BC2)	Huelva	Almonte	28.10.2022	2022	Faeces	NA	Female	183873	4106335	Captive	Negative	–	31.05.2023b	–	–	–	–	–	–	–	–	–	–	–	–	–	–	–	–	–	–	–	–	–	Negative	06.06.2023	–	–	–	–	–	–	–
Lince 1419	203	Lince 1419	Not sent	No	Southwest	No	Huelva	Hinojos	17.03.2023	2023	Faeces	Adult	Male	733759	4129312	Free-living	Positive	35.4	31.05.2023a	Not done	–	–	–	–	Not done	–	–	–	–	Not done	–	–	–	–	Not done	–	–	–	–	Unknown	Negative	06.06.2023	–	–	–	–	–	–	–
Lince 1404	204	Lince 1404	Not sent	No	South	No	Córdoba	Cardeña	13.09.2022	2022	Faeces	Yearling	Male	385075	4244871	Free-living	Negative	–	31.05.2023b	–	–	–	–	–	–	–	–	–	–	–	–	–	–	–	–	–	–	–	–	–	Negative	06.06.2023	–	–	–	–	–	–	–
Lince 1002B	205	Lince 1002B	QUINCHA	No	South	No	Jaén	Bailén	24.06.2022	2022	Faeces	Adult	Female	428693	4216393	Free-living	Negative	–	31.05.2023b	–	–	–	–	–	–	–	–	–	–	–	–	–	–	–	–	–	–	–	–	–	Negative	06.06.2023	–	–	–	–	–	–	–
Lince 1353	206	Lince 1353	No ID	No	South	No	Jaén	Porcuna	15.09.2022	2022	Faeces	Yearling	Female	396517	4194367	Free-living	Negative	–	31.05.2023b	–	–	–	–	–	–	–	–	–	–	–	–	–	–	–	–	–	–	–	–	–	Negative	06.06.2023	–	–	–	–	–	–	–
Lince 1408	207	Lince 1408	Not sent	No	South	No	Jaén	Úbeda	01.12.2022	2022	Faeces	Yearling	Female	468336	4.21645e+06	Free-living	Negative	–	31.05.2023b	–	–	–	–	–	–	–	–	–	–	–	–	–	–	–	–	–	–	–	–	–	Negative	06.06.2023	–	–	–	–	–	–	–
Lince 1413	208	Lince 1413	Not sent	No	South	No	Jaén	Guarroman	20.02.2023	2023	Faeces	Adult	Female	441911	4228754	Free-living	Negative	–	31.05.2023b	–	–	–	–	–	–	–	–	–	–	–	–	–	–	–	–	–	–	–	–	–	Negative	06.06.2023	–	–	–	–	–	–	–
Lince 1007D	209	Lince 1007D	FLAUTA	No	Southwest	No	Huelva	Almonte	28.06.2022	2022	Faeces	Adult	Female	715067	4112744	Free-living	Negative	–	31.05.2023b	–	–	–	–	–	–	–	–	–	–	–	–	–	–	–	–	–	–	–	–	–	Negative	06.06.2023	–	–	–	–	–	–	–
Lince 170F	210	Lince 170F	GITANILLA	No	Southwest	El acebuche (BC2)	Huelva	Almonte	07.06.2022	2022	Faeces	Senile	Female	456004	4238375	Captive	Positive	35.4	31.05.2023a	Not done	–	–	–	–	Not done	–	–	–	–	Not done	–	–	–	–	Not done	–	–	–	–	Unknown	Negative	06.06.2023	–	–	–	–	–	–	–
Lince 1418	211	Lince 1418	Not sent	No	Southwest	No	Sevilla	Lora del Río	15.02.2023	2023	Faeces	Yearling	Female	272661	4.17317e+06	Free-living	Negative	–	31.05.2023b	–	–	–	–	–	–	–	–	–	–	–	–	–	–	–	–	–	–	–	–	–	Negative	06.06.2023	–	–	–	–	–	–	–
f	–	–	RECIFE	No	South	No	Ciudad Real	Torre de Juan Abad	07.11.2022	2022	Faeces	Subadult	Male	498708	4271850	Free-living	Negative	–	30.06.2023	–	–	–	–	–	–	–	–	–	–	–	–	–	–	–	–	–	–	–	–	–	Negative	29.06.2023	–	–	–	–	–	–	–
L1	–	–	PUNZÓN	No	Central	No	Toledo	Pulgar	18.07.2020	2020	Faeces	Subadult	Male	401239	4.39426e+06	Free-living	Negative	–	22.04.2021	–	–	–	–	–	–	–	–	–	–	–	–	–	–	–	–	–	–	–	–	–	Negative	17.05.2021	–	–	–	–	–	–	–
L11	–	–	QUINOLA	No	South	No	Ciudad Real	Viso del Marqués	14.01.2021	2021	Faeces	Subadult	Female	450908	4.26387e+06	Free-living	Positive	30.3	29.04.2021	Negative	22.03.2023	–	–	–	Not done	–	–	–	–	Not done	–	–	–	–	Not done	–	–	–	–	Unknown	Negative	09.07.2021	–	–	–	–	–	–	–
L12	–	–	RUBENS	No	Central	No	Toledo	San Martín de Montalbán	13.04.2021	2021	Faeces	Subadult	Female	380947	4.39562e+06	Free-living	Negative	–	29.04.2021	–	–	–	–	–	–	–	–	–	–	–	–	–	–	–	–	–	–	–	–	–	Negative	09.07.2021	–	–	–	–	–	–	–
L13	–	–	QUEBRANTAHUESOS	No	Central	No	Toledo	Menasalbas	18.12.2020	2020	Faeces	Subadult	Male	389881	4388748	Free-living	Negative	–	29.04.2021	–	–	–	–	–	–	–	–	–	–	–	–	–	–	–	–	–	–	–	–	–	Negative	09.07.2021	–	–	–	–	–	–	–
L14	–	–	RA	No	South	No	Ciudad Real	Torrenueva	02.02.2021	2021	Faeces	Subadult	Male	468475	4.2768e+06	Free-living	Negative	–	29.04.2021	–	–	–	–	–	–	–	–	–	–	–	–	–	–	–	–	–	–	–	–	–	Negative	09.07.2021	–	–	–	–	–	–	–
L16	–	–	NAIPE	No	Central	No	Toledo	San Pablo de los Montes	13.05.2021	2021	Faeces	Adult	Male	386446	4378552	Free-living	Negative	–	01.07.2021	–	–	–	–	–	–	–	–	–	–	–	–	–	–	–	–	–	–	–	–	–	Negative	09.07.2021	–	–	–	–	–	–	–
L17	–	–	TOVEN	No	Central	No	Toledo	Ventas con Peña Aguilera	02.08.2021	2021	Faeces	Subadult	Female	395961	4385590	Free-living	Negative	–	01.07.2021	–	–	–	–	–	–	–	–	–	–	–	–	–	–	–	–	–	–	–	–	–	Negative	09.07.2021	–	–	–	–	–	–	–
L18	–	–	RACHA	No	South	No	Ciudad Real	Torrenueva	14.05.2021	2021	Faeces	Subadult	Female	468475	4.2768e+06	Free-living	Negative	–	01.07.2021	–	–	–	–	–	–	–	–	–	–	–	–	–	–	–	–	–	–	–	–	–	Negative	09.07.2021	–	–	–	–	–	–	–
L19	–	–	NR 85/21	No	South	No	Ciudad Real	NA	26.05.2021	2021	Faeces	Subadult	Male	447393	4269745	Free-living	Negative	–	01.07.2021	–	–	–	–	–	–	–	–	–	–	–	–	–	–	–	–	–	–	–	–	–	Negative	09.07.2021	–	–	–	–	–	–	–
L2	–	–	QUIRUELAS	No	Central	No	Toledo	NA	01.02.2021	2021	Faeces	NA	Female	NA	NA	Free-living	Negative	–	22.04.2021	–	–	–	–	–	–	–	–	–	–	–	–	–	–	–	–	–	–	–	–	–	Negative	17.05.2021	Phoma sp.	–	–	–	–	–	–
L20	–	–	RANDA	No	Central	No	Toledo	Mazarambroz	25.05.2021	2021	Faeces	Subadult	Female	412527	4394420	Free-living	Positive	32.5	01.07.2021	Negative	22.03.2023	–	–	–	Not done	–	–	–	–	Not done	–	–	–	–	Not done	–	–	–	–	Unknown	Negative	09.07.2021	–	–	–	–	–	–	–
L21	–	–	ÍNDALO	No	South	No	Ciudad Real	Torre de Juan Abad	04.08.2021	2021	Faeces	Subadult	Male	494693	4.27064e+06	Free-living	Negative	–	30.06.2023	–	–	–	–	–	–	–	–	–	–	–	–	–	–	–	–	–	–	–	–	–	Negative	29.06.2023	–	–	–	–	–	–	–
L22	–	–	PULGAR	No	Central	No	Toledo	Menasalbas	12.07.2021	2021	Faeces	Subadult	Male	389881	4388748	Free-living	Negative	–	24.11.2021	–	–	–	–	–	–	–	–	–	–	–	–	–	–	–	–	–	–	–	–	–	Negative	04.02.2022	–	–	–	–	–	–	–
L23	–	–	To/Ven 14/21	No	Central	No	Toledo	San Martín de Montalbán	30.08.2021	2021	Faeces	Yearling	Male	380947	4.39562e+06	Free-living	Negative	–	24.11.2021	–	–	–	–	–	–	–	–	–	–	–	–	–	–	–	–	–	–	–	–	–	Negative	04.02.2022	–	–	–	–	–	–	–
L24	–	–	RWANDA	No	Central	No	Toledo	Galvez	07.09.2021	2021	Faeces	Subadult	Female	395990	4391247	Free-living	Positive	38.2	24.11.2021	Not done	–	–	–	–	Not done	–	–	–	–	Not done	–	–	–	–	Not done	–	–	–	–	Unknown	Negative	04.02.2022	–	–	–	–	–	–	–
L25	–	–	RUCIA	Yes	Central	No	Toledo	San Martín de Montalbán	06.09.2021	2021	Faeces	Subadult	Female	380947	4.39562e+06	Free-living	Negative	–	24.11.2021	–	–	–	–	–	–	–	–	–	–	–	–	–	–	–	–	–	–	–	–	–	Negative	04.02.2022	–	–	–	–	–	–	–
L26	–	–	To/Ven 22/21	No	Central	No	Toledo	Mazarambroz	13.09.2021	2021	Faeces	Yearling	Male	412527	4394420	Free-living	Positive	35.2	24.11.2021	Not done	–	–	–	–	Not done	–	–	–	–	Not done	–	–	–	–	Not done	–	–	–	–	Unknown	Negative	04.02.2022	–	–	–	–	–	–	–
L27	–	–	SIL	Yes	Central	No	Toledo	Mazarambroz	13.10.2021	2021	Faeces	Subadult	Male	412527	4394420	Free-living	Negative	–	03.02.2022	–	–	–	–	–	–	–	–	–	–	–	–	–	–	–	–	–	–	–	–	–	Negative	04.02.2022	–	–	–	–	–	–	–
L28	–	–	PANTANA	No	South	No	Ciudad Real	Viso del Marqués	28.09.2021	2021	Faeces	Subadult	Female	450908	4.26387e+06	Free-living	Negative	–	03.02.2022	–	–	–	–	–	–	–	–	–	–	–	–	–	–	–	–	–	–	–	–	–	Negative	04.02.2022	–	–	–	–	–	–	–
L29	–	–	MILVUS	No	South	No	Ciudad Real	Almuradiel	27.09.2021	2021	Faeces	Adult	Male	456680	4.26286e+06	Free-living	Positive	39.4	03.02.2022	Not done	–	–	–	–	Not done	–	–	–	–	Not done	–	–	–	–	Not done	–	–	–	–	Unknown	Negative	04.02.2022	–	–	–	–	–	–	–
L3	–	–	RUDO	No	Central	No	Toledo	Cuerva	06.12.2020	2020	Faeces	Yearling	Male	395990	4391247	Free-living	Negative	–	22.04.2021	–	–	–	–	–	–	–	–	–	–	–	–	–	–	–	–	–	–	–	–	–	Negative	17.05.2021	Uncultured eukaryote		–	–	–	–	–
L31	–	–	LILA	No	Central	No	Toledo	Ventas con Peña Aguilera	20.09.2021	2021	Faeces	Adult	Female	394497	4385247	Free-living	Negative	–	03.02.2022	–	–	–	–	–	–	–	–	–	–	–	–	–	–	–	–	–	–	–	–	–	Negative	04.02.2022	–	–	–	–	–	–	–
L32	–	–	OLALLA	No	South	No	Ciudad Real	Viso del Marqués	28.09.2021	2021	Faeces	Adult	Female	450908	4.26387e+06	Free-living	Negative	–	03.02.2022	–	–	–	–	–	–	–	–	–	–	–	–	–	–	–	–	–	–	–	–	–	Negative	04.02.2022	–	–	–	–	–	–	–
L33	–	–	ONDINA	No	Central	No	Toledo	Ventas con Peña Aguilera	26.10.2021	2021	Faeces	Adult	Female	394497	4385247	Free-living	Negative	–	03.02.2022	–	–	–	–	–	–	–	–	–	–	–	–	–	–	–	–	–	–	–	–	–	Negative	04.02.2022	–	–	–	–	–	–	–
L34	–	–	RAJADA	No	South	No	Ciudad Real	Argamasilla de Alba	08.09.2021	2021	Faeces	Subadult	Female	491983	4331060	Free-living	Negative	–	03.02.2022	–	–	–	–	–	–	–	–	–	–	–	–	–	–	–	–	–	–	–	–	–	Negative	04.02.2022	–	–	–	–	–	–	–
L35	–	–	S1-ONDINAdina	No	Central	No	Toledo	Ventas con Peña Aguilera	26.10.2021	2021	Faeces	Yearling	Female	394497	4385247	Free-living	Negative	–	03.02.2022	–	–	–	–	–	–	–	–	–	–	–	–	–	–	–	–	–	–	–	–	–	Negative	04.02.2022	–	–	–	–	–	–	–
L36	–	–	S-VALDERRAMA	No	Central	No	Toledo	Bernuy	12.11.2021	2021	Faeces	Yearling	Male	363449	4.42035e+06	Free-living	Positive	31.9	03.02.2022	Negative	22.03.2023	–	–	–	Not done	–	–	–	–	Not done	–	–	–	–	Not done	–	–	–	–	Unknown	Negative	04.02.2022	–	–	–	–	–	–	–
L37	–	–	RETAMAR	Yes	Central	No	Toledo	Ventas con Peña Aguilera	09.12.2021	2021	Faeces	Subadult	Female	394497	4385247	Free-living	Negative	–	03.02.2022	–	–	–	–	–	–	–	–	–	–	–	–	–	–	–	–	–	–	–	–	–	Negative	04.02.2022	–	–	–	–	–	–	–
L38	–	–	QUINTANAR	No	Central	No	Toledo	Ventas con Peña Aguilera	09.12.2021	2021	Faeces	Subadult	Male	394497	4385247	Free-living	Negative	–	03.02.2022	–	–	–	–	–	–	–	–	–	–	–	–	–	–	–	–	–	–	–	–	–	Negative	04.02.2022	–	–	–	–	–	–	–
L4	–	–	16470	No	NA	No	NA	NA	01.02.2021	2021	Faeces	NA	NA	NA	NA	Free-living	Negative	–	22.04.2021	–	–	–	–	–	–	–	–	–	–	–	–	–	–	–	–	–	–	–	–	–	Negative	17.05.2021	–	–	–	–	–	–	–
L41	–	–	OCCIDENTE	No	Central	No	Toledo	Alcañizo	07.09.2020	2020	Faeces	Adult	Male	320011	4.41917e+06	Free-living	Negative	–	03.02.2022	–	–	–	–	–	–	–	–	–	–	–	–	–	–	–	–	–	–	–	–	–	Negative	04.02.2022	–	–	–	–	–	–	–
L42	–	–	NR 105/21	No	South	No	Ciudad Real	Fuente el Fresno	03.08.2021	2021	Faeces	Subadult	Female	386111	4.25155e+06	Free-living	Positive	26.3	03.02.2022	Negative	22.03.2023	–	–	–	Not done	–	–	–	–	Not done	–	–	–	–	Not done	–	–	–	–	Unknown	Negative	04.02.2022	–	–	–	–	–	–	–
L43	–	–	To/Ven 20/21	No	Central	No	Toledo	Pulgar	10.08.2021	2021	Faeces	Yearling	Female	401239	4.39426e+06	Free-living	Negative	–	03.02.2022	–	–	–	–	–	–	–	–	–	–	–	–	–	–	–	–	–	–	–	–	–	Negative	04.02.2022	–	–	–	–	–	–	–
L44	–	–	NR 99/21	No	South	No	Ciudad Real	Fuencaliente	05.08.2021	2021	Faeces	Subadult	Female	386111	4.25155e+06	Free-living	Positive	29.8	03.02.2022	Negative	22.03.2023	–	–	–	Not done	–	–	–	–	Not done	–	–	–	–	Not done	–	–	–	–	Unknown	Negative	04.02.2022	–	–	–	–	–	–	–
L45	–	–	To/Ven 23/21	No	Central	No	Toledo	San Martín de Montalbán	04.10.2021	2021	Faeces	Yearling	Male	380947	4.39562e+06	Free-living	Negative	–	03.02.2022	–	–	–	–	–	–	–	–	–	–	–	–	–	–	–	–	–	–	–	–	–	Negative	04.02.2022	–	–	–	–	–	–	–
L46	–	–	RENCESVITON	No	Central	No	Toledo	Menasalbas	09.07.2021	2021	Faeces	Subadult	Male	389881	4388748	Free-living	Negative	–	03.02.2022	–	–	–	–	–	–	–	–	–	–	–	–	–	–	–	–	–	–	–	–	–	Negative	04.02.2022	–	–	–	–	–	–	–
L47	–	–	TO/VEN 24/21	No	Central	No	Toledo	San Pablo de los Montes	23.02.2022	2022	Faeces	Subadult	Male	386121	4380711	Free-living	Negative	–	30.06.2023	–	–	–	–	–	–	–	–	–	–	–	–	–	–	–	–	–	–	–	–	–	Negative	29.06.2023	–	–	–	–	–	–	–
L5	–	–	16469	No	NA	No	NA	NA	01.02.2021	2021	Faeces	NA	NA	NA	NA	Free-living	Positive	29.0	22.04.2021	Negative	22.03.2023	–	–	–	Not done	–	–	–	–	Not done	–	–	–	–	Not done	–	–	–	–	Unknown	Negative	17.05.2021	–	–	–	–	–	–	–
L56	–	–	RUDA	No	Central	No	Toledo	Mazarambroz	08.04.2022	2022	Faeces	Subadult	Female	407820	4393327	Free-living	Negative	–	30.06.2023	–	–	–	–	–	–	–	–	–	–	–	–	–	–	–	–	–	–	–	–	–	Negative	29.06.2023	–	–	–	–	–	–	–
L68	–	–	TO/VEN 19/21	No	Central	No	Toledo	Cuerva	09.08.2021	2021	Faeces	Yearling	Female	397849	4389457	Free-living	Negative	–	30.06.2023	–	–	–	–	–	–	–	–	–	–	–	–	–	–	–	–	–	–	–	–	–	Negative	29.06.2023	–	–	–	–	–	–	–
L7	–	–	LABRADOR	No	South	No	Ciudad Real	NA	27.02.2021	2021	Faeces	Adult	Male	NA	NA	Free-living	Negative	–	22.04.2021	–	–	–	–	–	–	–	–	–	–	–	–	–	–	–	–	–	–	–	–	–	Negative	17.05.2021	Uncultured eukaryote	Date?	–	–	–	–	–
L71	–	–	TOVEN 34/22	No	Central	No	Toledo	Tembleque	17.10.2022	2022	Faeces	Subadult	Female	456810	4.3941e+06	Free-living	Negative	–	30.06.2023	–	–	–	–	–	–	–	–	–	–	–	–	–	–	–	–	–	–	–	–	–	Negative	29.06.2023	–	–	–	–	–	–	–
L73	–	–	SILO	No	South	No	Ciudad Real	Torrenueva	07.09.2022	2022	Faeces	Subadult	Male	468475	4.2768e+06	Free-living	Negative	–	30.06.2023	–	–	–	–	–	–	–	–	–	–	–	–	–	–	–	–	–	–	–	–	–	Negative	29.06.2023	–	–	–	–	–	–	–
L84	–	–	NR 01/23 SALVADOR	No	South	No	Albacete	Albatana	11.01.2023	2023	Faeces	Subadult	Male	628884	4.27029e+06	Free-living	Negative	–	30.06.2023	–	–	–	–	–	–	–	–	–	–	–	–	–	–	–	–	–	–	–	–	–	Negative	29.06.2023	–	–	–	–	–	–	–
L85	–	–	SAMPABLEÑO	No	Central	No	Toledo	San Pablo de los Montes	10.03.2023	2023	Faeces	Subadult	Male	387370	4379022	Free-living	Positive	36.4	30.06.2023	Not done	–	–	–	–	Not done	–	–	–	–	Not done	–	–	–	–	Not done	–	–	–	–	Unknown	Negative	29.06.2023	–	–	–	–	–	–	–
L87	–	–	SESGO	No	Central	No	Toledo	Villarejo de Montalbán	16.11.2022	2022	Faeces	Subadult	Male	368153	4400288	Free-living	Negative	–	30.06.2023	–	–	–	–	–	–	–	–	–	–	–	–	–	–	–	–	–	–	–	–	–	Negative	29.06.2023	–	–	–	–	–	–	–
L88	–	–	QUIJO	No	Central	No	Toledo	San Martín de Montalbán	16.11.2022	2022	Faeces	Subadult	Male	373217	4398659	Free-living	Negative	–	30.06.2023	–	–	–	–	–	–	–	–	–	–	–	–	–	–	–	–	–	–	–	–	–	Negative	29.06.2023	–	–	–	–	–	–	–
L89	–	–	SAO	No	Central	No	Toledo	San Martín de Montalbán	16.11.2022	2022	Faeces	Subadult	Male	373217	4398659	Free-living	Negative	–	30.06.2023	–	–	–	–	–	–	–	–	–	–	–	–	–	–	–	–	–	–	–	–	–	Negative	29.06.2023	–	–	–	–	–	–	–
L9	–	–	QUISQUI	No	Central	No	Toledo	NA	15.03.2021	2021	Faeces	NA	Female	NA	NA	Free-living	Positive	33.2	22.04.2021	Negative	22.03.2023	–	–	–	Not done	–	–	–	–	Not done	–	–	–	–	Not done	–	–	–	–	Unknown	Negative	17.05.2021	Uncultured eukaryote	Date?	–	–	–	–	–
L90	–	–	QUEROL	No	Central	No	Toledo	Villarejo de Montalbán	18.11.2022	2022	Faeces	Subadult	Male	386244	4366801	Free-living	Negative	–	30.06.2023	–	–	–	–	–	–	–	–	–	–	–	–	–	–	–	–	–	–	–	–	–	Negative	29.06.2023	–	–	–	–	–	–	–
L91	–	–	PRISMA	No	Central	No	Toledo	San Martín de Montalbán	22.11.2022	2022	Faeces	Adult	Female	373299	4400766	Free-living	Negative	–	30.06.2023	–	–	–	–	–	–	–	–	–	–	–	–	–	–	–	–	–	–	–	–	–	Negative	29.06.2023	–	–	–	–	–	–	–
L92	–	–	SUREÑO	No	Central	No	Toledo	San Martín de Montalbán	22.11.2022	2022	Faeces	Subadult	Male	371039	4400763	Free-living	Positive	28.3	30.06.2023	Negative	22.03.2023	–	–	–	Not done	–	–	–	–	Not done	–	–	–	–	Not done	–	–	–	–	Unknown	Negative	29.06.2023	–	–	–	–	–	–	–
[truncated: 2 more columns]
